# Supplementary material for: Clinical parameters predict the effect of bilateral subthalamic stimulation on dynamic balance parameters during gait in Parkinson's disease
Source: Front Neurol. 2022 Sep 26;13:917187. doi: 10.3389/fneur.2022.917187 (PMC9549153; doi:10.3389/fneur.2022.917187)
Supplement: Supplementary file 2 [file Data_Sheet_1.xlsx]

## Sheet: Gait
Subject	NON_ITUG_Totalduration	NON_stridelength_left	NON_stridelength_right	NON_stridevelocity_left	NON_stridevelocity_right	NON_cadence	NON_gaitcycletime	NON_doublesupport	NON_swingstance_left	NON_swingstance_right	NON_armvelocity_left	NON_armvelocity_right	NON_armrom_left	NON_armrom_right	NON_trunkrom_horizontal	NON_trunkrom_sagittal	NON_trunkrom_frontal	NON_trunkvel_horizontal	NON_trunkvel_sagittal	NON_trunkvel_frontal	NON_turn_duration	NON_turn_peakvelocity	NON_sittostand_duration	NON_sittostand_velocity	NON_sittostand_rom	NON-.turntosit_dur	NON_turntosit_velocity	NON_turntosit_rom	BON_ITUG_Totalduration	BON_stridelength_left	BON_stridelength_right	BON_stridevelocity_left	BON_stridevelocity_right	BON_cadence	BON_gaitcycletime	BON_doublesupport	BON_swingstance_left	BON_swingstance_right	BON_armvelocity_left	BON_armvelocity_right	BON_armrom_left	BON_armrom_right	BON_trunkrom_horizontal	BON_trunkrom_sagittal	BON_trunkrom_frontal	BON_trunkvel_horizontal	BON_trunkvel_sagittal	BON_trunkvel_frontal	BON_turnduration
PD1	23.5	63.6	63.7	60.4	60.9	115	1.05	19.2	38.6	42	204	108	5.01	4.52	3.94	4.16	13	22.4	35.3	48.8	4.17	80.7	2.08	87.2	30.3	3.9	123	12.1	17.8	81.3	81	81.3	81.6	121	1	16	41.4	42.6	191	159	34.2	17	5.08	4.06	11	26.8	36.6	56.6	2.71
PD2	23.6	59.8	59.5	55.6	55.4	112	1.08	19.9	38.8	41.3	64.5	65.9	5.44	4.88	2.86	2.21	5.22	15.1	13.6	24	3.33	124	2.46	98.5	31.6	4.43	70.9	26.5	19.4	69.9	67.8	66.2	63.6	112	1.07	19.1	39.3	41.7	123	148	26.5	5.84	5.03	2.77	7.87	27.3	20.2	27.5	2.31
PD3	18.3	76	76	74.7	74.7	118	1.02	23.2	41.2	35.6	244	133	16.6	8.55	2.76	2.94	6.14	18.3	16.8	26.6	1.78	190	2.42	96.2	38.4	3.6	134	10	17.7	77.1	78.3	77.8	79	121	0.99	19.2	41.9	38.9	214	135	28.6	14.1	4.81	4.28	6.01	23.7	19	25.4	2.01
PD4	20.9	68	68.4	67.9	68.3	117	1.03	27.2	36.7	36.1	114	72.6	6.91	4.76	3.19	3.22	7.79	17.5	22.2	30.7	2.62	133	2.4	40.7	17.9	3.31	133	17.9	20.4	72.5	72.9	68.7	68.9	113	1.06	27.7	37.4	35.4	139	151	14.2	8.2	2.69	4.54	8.07	18.6	32.1	38	1.45
PD5	31.4	52.3	51.9	51.3	51.6	118	1.03	20.5	37.8	41.6	335	82.8	8.73	6.25	2.65	1.94	2.79	20.6	13.8	14.6	3.26	116	2.08	73	29.1	7.03	87.1	19.3	23.5	71.2	72.5	61.3	62.4	106	1.14	17.9	41.5	40.5	103	155	6.92	11	3.19	2.98	4.33	18.3	19.6	19.8	2.24
PD6	16.3	79.7	78.5	62.4	62	93.4	1.4	23.8	37.6	38.3	169	133	24.2	9.49	8.22	4.05	18.9	23	20.7	56.4	2.62	142	1.93	84.9	36.2	3.3	190	18.2	14.6	83.2	82	66.5	66	94.9	1.39	24	38	37.6	208	194	34	19.4	9.13	5.66	20.2	25.1	30.9	62.3	2.31
PD7	29.9	60.8	62.2	47.8	48.9	94.8	1.27	24.6	39.5	35.5	90.8	89.9	10	6.04	3.29	1.87	9.68	13.9	9.03	32.5	4	85.8	2.63	46.7	29.3	5.39	79.5	15.7	32.1	59.2	60.2	49.2	50	99.7	1.21	28.1	38	33.9	108	117	13.7	5.92	3.17	4.13	10.2	13.4	14	35.1	7.6
PD8	21.4	75.2	74.2	62.2	61.3	99	1.21	21.6	41	37.4	99.3	65	15.1	5.59	5.17	2.81	7.69	18.6	15	32.1	2.1	154	1.88	104	36.1	4.08	147	14.1	23.4	70.9	71.2	57.1	57.1	99.4	1.21	22.5	39.6	37.6	249	67	32.7	6.72	6.82	4.07	11.4	26.7	19.1	46.4	1.65
PD9	20	72.1	71.6	65.1	64.6	108	1.11	24	38	37.9	127	110	14.4	7.71	6.53	3.34	7.1	24.4	19.5	26.7	2.74	118	2.4	59.1	26.7	3.75	150	24.3	17.3	75.7	75.7	72.2	72.2	115	1.05	24.4	38.5	37	182	132	21.9	6.84	7.98	4.05	9.21	32	25.2	36.9	2.22
PD11	21.2	69.8	69	60.8	60.6	105	1.15	22	39	38.9	115	73.7	25.1	6.43	7.08	3.53	8.67	25.7	21.3	37.1	2.23	139	2.5	111	43.1	4.23	139	25.9	20.2	71	71.3	60.5	60.7	101	1.19	19.9	39.3	40.5	163	97.4	33.9	14.5	9.89	3.68	11.2	34.5	22.5	43.9	1.63
PD12	22.9	71.7	72.8	51.8	52.6	86.9	1.38	23.6	39.6	36.4	276	388	23.7	25	5.36	3.83	8.1	22.6	18.8	27.6	2.53	129	2.67	70.9	22.4	5.3	103	16	20.8	75.4	76.7	57	57.9	89.9	1.34	22.4	39.3	38.2	200	198	30.6	18.6	6.86	4.74	8.23	26.1	19.9	30.8	1.87
PD13	21.6	64.2	64.8	59	59.1	110	1.16	19.3	41	40.3	112	188	6.86	27.6	7.48	3.58	8.2	25	18.3	27.2	2.98	135	1.85	67.3	23.6	3.61	147	27	18.7	71.8	72.1	65.8	65.8	108	1.18	20.9	38.8	40.3	99.5	318	11.6	41.7	10.5	4.41	12	33	24.5	43.5	2.1
PD15	41.9	55.8	56.2	43.8	44	94.5	1.27	28.8	35.6	35.4	34.5	43.9	6.03	2.82	1.42	2.41	4.17	7.77	11	14.6	5.43	70.4	3.38	55.7	20.9	7.52	63.6	6.1	26.8	74.8	74.8	61.4	61.4	98.4	1.22	23	37.2	39.8	64.7	63.5	7.37	4.26	2.36	2.3	4.95	11.2	12.6	18.7	2.9
PD16	21.6	70.2	71.1	71.6	72.6	121	0.99	18	40.8	41.3	221	109	10.4	6.41	4.53	2.86	6.45	21.7	19.6	26.2	1.97	175	2.33	91.1	36.2	4.06	155	10.6	20.2	73.8	73.5	72.3	71.8	118	1.02	19.4	40.8	39.6	235	165	17.6	16.7	5.43	2.49	5.36	21.1	20.4	26.8	1.87
PD15	20.4	84.1	82.1	71.7	70.9	102	1.27	24.3	37.6	38.7	137	238	16.8	7	2.92	2.38	12.3	12.7	13.5	37.5	2.58	155	1.85	80.6	32	5.08	116	10.9	17.8	82.3	81.9	76.4	75.4	110	11.5	22.3	39	38.4	193	149	23	9.09	4.49	3.1	14.2	19	19.7	48.2	2.65
PD16	20.3	77.4	76.2	61	59.6	94.5	1.27	23.5	38.6	37.7	151	293	25.9	12.5	12.7	3.45	9.24	42.4	17.8	35.3	3.25	98.6	1.98	79.5	32.9	4.36	138	22	19.4	79.6	78.8	62.9	62.2	94.3	1.28	26.8	35.5	37.4	118	120	22.6	23.3	12.6	4.34	11.8	37.4	20.8	43.9	2.97
PD17	22.4	74.5	75.8	61.6	62.7	99.2	1.21	28	35.3	36.7	126	138	8.01	12.3	4.52	3.89	8.72	19.3	17.3	34.9	3.15	114	2.48	86.2	31.9	3.46	141	20.4	22.1	75.4	75.4	62	62.2	98.2	1.22	27.5	35.5	37	97.2	145	5.88	13	4.59	3.53	7.62	18.6	17.1	34.7	3.38
PD18	18.6	71	69.9	70.2	69.8	121	1	25	38.9	36.2	99.9	95.5	26.4	20.5	4.05	2.28	6.47	20.7	17.1	39.3	2.79	120	1.9	77.8	19.7	4.18	121	13.7	17.6	73.3	73.9	71	71.5	116	1.04	23.5	37	38.7	145	189	42.1	37.8	4.28	3.29	6.76	24.3	21.7	38.3	2.59
PD19	19.3	78.3	77.9	69.7	68.6	109	1.11	23.3	37.1	39.3	167	161	33.7	15.6	3.66	3.96	9.06	15.2	21.5	34.5	2.34	165	2.52	84.6	34.9	4.07	136	11.7	17.6	83.7	82.6	76.3	75.2	110	1.1	27.1	33.6	38.5	201	223	37.8	11.5	4.62	3.48	9.85	20.9	22	42.9	1.66
PD20	17.8	76.8	75.3	76.9	75.4	119	1.01	19.9	39	41	133	145	12.4	10.7	5.13	2.54	6.98	19	16.4	32.9	2.69	143	3.08	93	31.4	3.43	155	29.3	18.6	78	76.3	75.2	73.3	116	1.04	20.6	39	40.1	120	148	9.82	11.4	5.79	2.04	6.77	21.8	16.6	32.4	2.3
Control1	16.4	87.3	87.6	85.9	86.2	117	1.03	26.1	37.8	36.6	181	251	18	24.9	10	5.1	11.2	52.1	35.7	42.5	2.55	123	1.9	99.2	26.7	3.26	186	39.5
Control2	15.4	84.4	84.1	74.6	74.7	107	1.13	22.8	37.2	40	219	210	40.5	12.1	9.1	5.86	13.3	36.3	32.2	46.2	1.85	193	1.85	121	34.4	3.19	175	25.7
Control3	16.1	82.2	80.9	73.4	72.2	107	1.13	21.4	38.2	40.2	208	198	46.6	35.4	7.35	4.11	10.3	32.1	19.8	40.2	2.35	143	2.35	105	40.9	3.64	163	17.5
Control4	16.1	84.1	84.5	75.9	76.5	107	1.12	17.7	41.3	41	159	196	16.5	12.2	7.2	4.05	14.3	30.9	18.2	49.5	2.37	157	1.93	68.9	27.6	3.46	171	24.9
Control5	17.1	81.7	80.7	78	76.6	115	1.04	21.5	39.3	39	107	209	14.2	30	4.77	4.04	9.28	20.1	23.8	36.9	1.8	195	2.4	95.5	31.8	3.62	177	19.5
Control6	18.7	80.1	81.3	66.5	67.1	98.1	1.27	21.6	38.2	40.1	162	196	45.9	36.5	6.38	3.32	17.1	19.5	18.2	53.4	1.49	211	1.85	78.8	29.2	2.93	180	21.4
Control7	18.5	79.2	78.5	71.3	70.7	108	1.12	19.9	39.4	40.8	142	135	26.5	14.4	4.37	2.92	10.1	17.3	19.8	44.7	1.6	186	1.88	107	37.9	3.94	171	13.8
Control8	15.4	92.6	90.5	83.3	81.2	108	1.11	21.6	38.7	39.5	279	279	56.6	53.5	7.91	2.46	11.4	28.1	15.1	53.4	2.49	162	2.52	155	51	4.06	148	25
Control9	14.6	85.2	86.1	94.9	95.9	134	0.89	15.2	43.4	41.3	183	255	26.6	20.6	6.41	4.36	11.5	32.8	33.9	53.4	1.32	174	1.83	129	44.3	3.4	185	55.8
Control10	16.9	88.8	87.4	81.6	80.7	111	1.09	20.8	39.7	39.3	251	113	41.3	8.66	5.01	3.08	9.74	24.7	18.9	39	1.62	162	2.58	93.5	29.2	3.38	167	38.3
Control11	15.5	84	84	81.5	81.1	116	1.04	15.5	42	42.6	235	250	45.8	41.2	3.8	4.16	8.16	21	28.4	32.7	1.54	182	2.38	111	38.7	3.55	203	37.9
Control12	20.4	76.1	75.6	71.9	71.3	113	1.06	20.4	40.1	39.5	156	154	27.5	9.51	4.74	4.11	12	20.9	31.3	44.1	2.13	147	1.88	80.1	30.2	3.46	185	27.5
Control13	16.3	85	84.3	80.6	79.9	113	1.06	21.9	38.6	39.5	185	185	39.5	22.1	8.48	3.51	11.5	29.2	25.9	55.3	1.95	176	2.48	102	40.5	3.8	140	18.9
Control14	16.1	74.7	75.5	75.9	76.6	118	1.08	20.6	39.6	39.8	285	90.7	54.4	10.7	10.3	5.96	12.9	42.7	39.6	52.6	1.96	165	2.45	74.8	21.6	3.45	218	38.6
Control15	15.4	83	82.2	84.2	83.4	120	1	18.6	40.4	40.7	183	95.9	14.5	13.4	6.59	4.83	9.3	28.2	29.3	40.8	1.94	138	1.85	114	38.1	3.4	172	36.1
Control16	16.3	84.2	84.8	85.3	86.1	121	0.99	18.7	40.2	40.8	204	195	32.5	23.3	7.14	5.69	11.7	32.5	35.4	44.3	2.84	149	1.83	114	34.4	3.39	194	37.3
Control17	20.2	79.6	79.9	70.7	70.9	102	1.18	27.3	34.6	38.1	184	186	16.8	21.4	8.45	4.13	17.2	32.2	24.3	64.8	2.06	182	2.65	63.7	21.7	3.69	185	26.7
Control18	16.2	83.3	83.5	81.4	81.7	115	1.05	25.4	37.2	37.4	190	218	30.3	19.1	10.7	3.86	13.5	44.9	22	55.6	2.09	177	1.83	125	36.8	3.05	206	27.5
Control19	15.4	82.9	84.1	80.2	80.9	116	1.04	16.1	42.5	41.5	180	273	28.3	38.2	5.62	4.25	8.7	26	25.1	35.5	2.65	153	1.82	137	41.4	3.21	198	24.5
Control20	16.1	78.7	79	76.6	77	117	1.03	16.8	40.3	42.9	221	159	18.8	14.5	4.8	4.08	9.41	21.9	24.9	42.3	2.74	146	1.88	158	37.1	3.16	185	22.1
Control21	17	80.8	79.5	76.8	75.3	115	1.04	17.2	39.8	42.9	231	236	44.9	42.1	8.66	4.83	5.3	35.3	26.2	25.6	2.62	128	1.85	82	24.5	3.39	130	39.7
Control22	17.7	73.2	73.4	72	72.4	117	1.03	20	39.3	40.7	232	159	47.2	30.3	7.38	3.08	9.54	29	20.1	35.7	2.65	123	2.38	82.7	31.1	3.52	158	17.4
Control23	19.3	80.5	81.6	71.7	72.7	106	1.13	22.5	39.7	37.6	151	192	28.5	25.3	9.01	3.37	12.9	39.6	21.4	46.8	2.57	148	1.98	92	25.3	3.95	162	22.6
Control24	19.4	78.8	78	76.9	76.2	116	1.04	20.8	39.1	39.9	153	137	20.2	27.1	6.16	3.5	12.3	26	22	52.8	2.52	106	2.48	89.1	36.9	3.64	143	35.3
[truncated: 63 more columns]

## Sheet: Postural sway
Subject	NON OG	NON CG	NON OF	NON CF	NON Comb	BON OG	BON CG	BON OF	BON CF	BON Comb	RON OG	RON CG	RON OF	RON CF	RON Comb	LON OG	LON CG	LON OF	LON CF	LON Comb	RON/NON combsway	LON/NON combsway	BON/NON combsway
PD1	0.0156	0.0947	0.0947	0.0922	0.0499	0.00667	0.00669	0.138	0.234	0.0892	0.02	0.024	0.12	0.258	0.104	0.014	0.0117	0.272	0.181	0.119	2.08	2.38	1.79
PD2	0.017	0.0334	0.0535	0.3	0.101	0.0329	0.0419	0.0664	0.285	0.107	0.0173	0.0227	0.0281	0.158	0.056	0.0173	0.0264	0.0786	0.18	0.0728	0.55	0.72	1.06
PD3	0.04937	0.0341	0.1478	0.2373	0.1173	0.0199	0.0531	0.0709	0.2597	0.1009	0.044	0.0406	0.112	0.203	0.0998	0.0435	0.0355	0.142	0.231	0.108	0.85	0.92	0.86
PD4	0.0235	0.029	0.0864	0.132	0.0773	0.0228	0.0185	0.0626	0.119	0.0622	0.0511	0.0567	0.212	0.214	0.1337	0.0191	0.0321	0.0846	0.2357	0.0928	1.73	1.2	0.8
PD5	0.0263	0.0556	0.106	0.179	0.0813	0.0785	0.039	0.15	0.816	0.257	0.0218	0.0354	0.175	0.429	0.186	0.0928	0.128	0.246	0.377	0.201	2.29	2.47	3.16
PD6	0.00713	0.0121	0.0341	0.135	0.0468	0.00735	0.0232	0.0162	0.107	0.0402	0.0068	0.0159	0.0398	0.102	0.0398	0.0084	0.0228	0.0142	0.16	0.0548	0.85	1.17	0.86
PD7	0.0386	0.0752	0.177	0.372	0.154	0.0119	0.0322	0.052	0.207	0.0717	0.0209	0.0333	0.0418	0.24	0.0874	0.0359	0.068	0.114	0.169	0.104	0.57	0.68	0.47
PD8	0.0483	0.0591	0.0767	0.358	0.134	0.0623	0.133	0.0884	0.408	0.169	0.122	0.177	0.0869	0.242	0.161	0.0308	0.062	0.0338	0.33	0.111	1.2	0.83	1.26
PD9	0.0251	0.0319	0.0184	0.0878	0.0446	0.015	0.027	0.0374	0.104	0.0449	0.0143	0.0256	0.0249	0.0908	0.0414	0.0133	0.0246	0.0261	0.0668	0.0364	0.93	0.82	1.01
PD11	0.0133	0.0229	0.0552	0.121	0.0538	0.0116	0.0216	0.0399	0.0681	0.0361	0.00663	0.0153	0.0375	0.145	0.0492	0.016	0.0203	0.0366	0.0938	0.0393	0.91	0.73	0.67
PD12	0.0774	0.0976	0.1	0.227	0.13	0.0215	0.0378	0.0538	0.149	0.0667	0.0242	0.0606	0.0784	0.168	0.0849	0.0653	0.0783	0.0748	0.124	0.0911	0.65	0.7	0.51
PD13	0.0333	0.055	0.151	0.348	0.134	0.0422	0.176	0.114	0.333	0.171	0.0676	0.0686	0.123	0.216	0.124	0.0818	0.0812	0.151	0.5	0.228	0.93	1.7	1.28
PD15	0.0101	0.0082	0.0274	0.062	0.0283	0.00714	0.0104	0.0296	0.0737	0.0322	0.00704	0.0053	0.0235	0.0675	0.0267	0.0147	0.0132	0.0439	0.106	0.0501	0.94	1.77	1.14
PD16	0.00494	0.0164	0.0678	0.225	0.0829	0.0191	0.018	0.0801	0.321	0.11	0.0362	0.0287	0.0866	0.272	0.102	0.0271	0.0148	0.0865	0.152	0.0737	1.23	0.89	1.33
PD15	0.145	0.31	0.421	1.11	0.53	0.024	0.0725	0.0701	0.133	0.0748	0.175	0.288	0.25	0.445	0.296	0.0405	0.0528	0.117	0.296	0.124	0.56	0.23	0.14
PD16	0.0501	0.0341	0.0645	0.26	0.122	0.0179	0.0337	0.0407	0.18	0.0676	0.0209	0.0357	0.0566	0.154	0.0632	0.0283	0.0791	0.0869	0.386	0.146	0.52	1.2	0.55
PD17	0.0423	0.0445	0.171	0.311	0.165	0.0601	0.137	0.284	0.293	0.228	0.0896	0.097	0.147	0.312	0.131	0.0843	0.0831	0.182	0.319	0.177	0.79	1.07	1.38
PD18	0.0495	0.0507	0.0673	0.309	0.119	0.0786	0.0606	0.264	0.423	0.208	0.0581	0.0699	0.0749	0.26	0.112	0.0385	0.0659	0.0689	0.239	0.107	0.94	0.9	1.75
PD19	0.0281	0.0426	0.102	0.285	0.114	0.0134	0.0269	0.0563	0.225	0.0803	0.024	0.0486	0.0691	0.275	0.109	0.0418	0.0693	0.0736	0.385	0.138	0.96	1.21	0.7
PD20	0.0697	0.124	0.139	0.284	0.16	0.0946	0.106	0.209	0.218	0.207	0.0681	0.152	0.319	0.216	0.156	0.189	0.155	0.281	0.364	0.225	0.98	1.41	1.29
Control1	0.0193	0.0227	0.0883	0.203	0.0779
Control2	0.0208	0.0842	0.0429	0.351	0.119
Control3	0.0192	0.0254	0.114	0.772	0.218
Control4	0.00952	0.0199	0.024	0.0843	0.0359
Control5	0.0181	0.0701	0.0476	0.269	0.117
Control6	0.0116	0.0221	0.0392	0.0699	0.0362
Control7	0.0255	0.0122	0.0531	0.156	0.0636
Control8	0.0134	0.0149	0.026	0.136	0.0454
Control9	0.0352	0.0358	0.107	0.27	0.115
Control10	0.00658	0.0212	0.0343	0.109	0.0434
Control11	0.0084	0.0109	0.0261	0.125	0.0413
Control12	0.0111	0.0266	0.0622	0.236	0.0831
Control13	0.0149	0.026	0.0319	0.126	0.0487
Control14	0.0146	0.014	0.0644	0.0848	0.0488
Control15	0.0242	0.0392	0.0227	0.188	0.0719
Control16	0.0348	0.0387	0.0619	0.178	0.0724
Control17	0.0125	0.0701	0.075	0.638	0.198
Control18	0.00719	0.0123	0.0399	0.0732	0.033
Control19	0.043	0.0362	0.158	0.173	0.0955
Control20	0.00521	0.0107	0.0205	0.145	0.0434
Control21	0.00865	0.0536	0.0474	0.301	0.104
Control22	0.0253	0.0682	0.0683	0.28	0.11
Control23	0.0136	0.0349	0.0496	0.463	0.135
Control24	0.00459	0.0069	0.0408	0.0543	0.0271

## Sheet: Clinical parameters
Subject	Age at measurement (y)	Disease duration until measurement (y)	Time elapsed since OP (months)	LED (mg)	Preop UPDRS III. OFF	Preop UPDRS III. ON	PreOP levodopa response	MDS-UPDRS III. stim-OFF-med off (at measurement)	MDS-UPDRS III. stim-ON (at measurement)	Stimulation response at measurement (%)	Stim Freq LEFT (Hz)	Stim Width Left (μs)	Stim Amp Left (V)	Stim Freq Right (Hz)	Stim Width Right (μs)	Stim Amp Right (V)	DRX	DRX_s	DRY	DRZ	DRZ_s	DR3D	DLX	DLX_s	DLY	DLZ	DLZ_s	DL3D
PD1	40	14	40	0	48	9	81.25	47	16	65.9574	130	90	3.1	130	90	3.6	-0.59	0.59	-0.22	-0.19	0.19	0.66	1.25	1.25	-1.34	-1.72	1.72	2.51
PD2	65	35	46	200	66	15	77.2727	33	19	42.4242	130	90	3.1	130	60	3	1.45	-1.45	-2.42	-0.2	0.2	2.83	-0.93	-0.93	-0.96	-1.01	1.01	1.68
PD3	71	17	15	400	23	1	95.6522	38	17	55.2632	145	60	2.85	145	60	2.85	-1.27	1.27	-1.68	-1.55	1.55	2.61	3.32	3.32	-0.58	-3	3	4.51
PD4	62	19	55	266	12	1	91.6667	20	7	65	130	60	2.1	130	60	2.1	-2.44	2.44	-2.04	-1.61	1.61	3.56	0.35	0.35	-2.43	0.16	-0.16	2.46
PD5	64	11	12	500	53	29	45.283	67	30	55.2239	135	60	2.6	135	90	2.6	0.92	-0.92	-2.64	2.62	-2.62	3.83	-1.96	-1.96	0.56	4.73	-4.73	5.15
PD6	46	8	19	50	10	0	100	20	2	90	130	60	2.4	130	60	2.1	-0.63	0.63	-3.29	-1.57	1.57	3.7	1.44	1.44	-1.02	-0.79	0.79	1.93
PD7	63	18	61	266	53	10	81.1321	46	25	45.6522	150	60	2.7	150	60	2.7	-0.41	0.41	-2.75	-0.85	0.85	2.9	-0.36	-0.36	-4.5	-1.05	1.05	4.63
PD8	63	10	28	266	32	6	81.25	37	17	54.0541	145	60	3	145	60	3	-0.3	0.3	-1.36	1.54	-1.54	2.08	-0.42	-0.42	0.7	1.64	-1.64	1.84
PD9	57	15	14	399	30	6	80	20	7	65	130	60	1.95	130	60	1.95	-3.34	3.34	-1.57	-0.88	0.88	3.79	-0.24	-0.24	-1.18	0.7	-0.7	1.39
PD11	69	20	66	300	17	2	88.2353	24	6	75	130	60	2	130	60	2	-0.15	0.15	-1.07	-1.28	1.28	1.67	0.49	0.49	-1.36	-1.09	1.09	1.81
PD12	59	11	26	0	28	4	85.7143	51	18	64.7059	140	90	2.7	140	90	2.65	3.07	-3.07	3.81	-2.69	2.69	5.58	2.6	2.6	-1.09	-4.86	4.86	5.62
PD13	71	15	15	200	35	0	100	26	8	69.2308	130	52	2	130	52	2	-2.26	2.26	-1.94	-1.37	1.37	3.28	1.95	1.95	-0.2	-2.29	2.29	3.02
PD15	68	7	9	640	25	6	76	21	13	38.0952	130	52	1.1	130	52	1.1	-1.37	1.37	0.34	3.62	-3.62	3.89	0.64	0.64	-1.13	3.15	-3.15	3.41
PD16	73	13	6	700	64		100	45	27	40	142	52	1.2	142	52	1.2	-1.54	1.54	-2.17	-3.96	3.96	4.77	0.5	0.5	-0.36	-0.56	0.56	0.83
PD15	79	13	13	532	48		100	51	19	62.7451	146	65	2.6	146	65	2.1	-0.58	0.58	-1.06	0.75	-0.75	1.43	0.95	0.95	-0.21	-1.34	1.34	1.65
PD16	61	10	32	200	16	0	100	24	4	83.3333	155	90	3.15	155	60	1	0.9	-0.9	-2.38	-3.08	3.08	4	2.98	2.98	1.7	-4.93	4.93	6.01
PD17	65	11	10	900	26	12	53.8462	25	10	60	130	60	1.2	130	60	1.2	-4.96	4.96	-3.21	-0.03	0.03	5.91	1.93	1.93	-2.3	1.07	-1.07	3.19
PD18	57	18	40	200	23	13	43.4783	39	11	71.7949	130	60	3	130	90	4	0.06	-0.06	-0.54	-1.57	1.57	1.66	-1.46	-1.46	-2.88	0.4	-0.4	3.26
PD19	67	11	16	0	23	8	65.2174	14	1	92.8571	130	60	2.1	130	60	2.1	1.03	-1.03	-0.45	1.24	-1.24	1.67	-1.91	-1.91	-2.84	-0.78	0.78	3.51
PD20	63	12	19	1200	57		100	53	37	30.1887	180	65	2.4	180	65	2.2	3.1	-3.1	-2.09	1.37	-1.37	3.98	-0.15	-0.15	-3.37	1.4	-1.4	3.65
Control1	44
Control2	52
Control3	64
Control4	58
Control5	62
Control6	70
Control7	73
Control8	58
Control9	51
Control10	41
Control11	42
Control12	72
Control13	57
Control14	57
Control15	66
Control16	59
Control17	73
Control18	56
Control19	53
Control20	51
Control21	58
Control22	75
Control23	78
Control24	66
